# Supplementary material for: Characteristics of Gut Microbiota and Fecal Metabolites in Patients with Colorectal Cancer-Associated Iron Deficiency Anemia
Source: Microorganisms. 2024 Jun 28;12(7):1319. doi: 10.3390/microorganisms12071319 (PMC11279063; doi:10.3390/microorganisms12071319)
Supplement: Supplementary file 1 [file microorganisms-12-01319-s001.zip]

Archive with 6 entries (6 files):
- Figure_S1.pdf
- Figure_S2.pdf
- Figure_S3.pdf
- Figure_S4.pdf
- Figure_S5.pdf
- Supplymentary Table.xlsx
