# Supplementary material for: Characteristics of Gut Microbiota and Fecal Metabolites in Patients with Colorectal Cancer-Associated Iron Deficiency Anemia
Source: Microorganisms. 2024 Jun 28;12(7):1319. doi: 10.3390/microorganisms12071319 (PMC11279063; doi:10.3390/microorganisms12071319)
Supplement: Supplementary file 1 [file microorganisms-12-01319-s001.zip › Supplymentary Table.xlsx]

## Sheet: Table S1
Table S1. The abundance of bacterial species differed between the IDA and CTRL groups
Species IDA vs CTRL	Species IDA vs CTRL	Species IDA vs CTRL	Species IDA vs CTRL	Species IDA vs CTRL	Species IDA vs CTRL	Species IDA vs CTRL	Species IDA vs CTRL	Species IDA vs CTRL	Species IDA vs CTRL	Species IDA vs CTRL	Species IDA vs CTRL	Species IDA vs CTRL	Species IDA vs CTRL	Species IDA vs CTRL	Species IDA vs CTRL	Species IDA vs CTRL	Species IDA vs CTRL	Species IDA vs CTRL	Species IDA vs CTRL	Species IDA vs CTRL	Species IDA vs CTRL	Species IDA vs CTRL	Species IDA vs CTRL	Species IDA vs CTRL	Species IDA vs CTRL	Species IDA vs CTRL	Species IDA vs CTRL	Species IDA vs CTRL	Species IDA vs CTRL	Species IDA vs CTRL	Species IDA vs CTRL	Species IDA vs CTRL	Species IDA vs CTRL	Species IDA vs CTRL	Species IDA vs CTRL	Species IDA vs CTRL	Species IDA vs CTRL	Species IDA vs CTRL	Species IDA vs CTRL	Species IDA vs CTRL	Species IDA vs CTRL	Species IDA vs CTRL	Species IDA vs CTRL	Species IDA vs CTRL	Species IDA vs CTRL	Species IDA vs CTRL	Species IDA vs CTRL	Species IDA vs CTRL	Species IDA vs CTRL
Dialister pneumosintes	0.0124	2.25	0.0018	0.0278	1.21725e-05	0.000319964
Klebsiella oxytoca	0.0321	-2.65	0.0039	0.0464	0.0537323	0.108645
Porphyromonas asaccharolytica	0.1022	2.83	0.0029	0.0376	8.68212e-05	0.00122885
Flavonifractor plautii	0.7141	1.29	0	0	3.94137e-06	0.000181303
Bacteroides ovatus	3.5415	0.94	0	0	9.70046e-06	0.000297481
Adlercreutzia equolifaciens	0.0357	0.89	0.0022	0.0317	0.0569872	0.113974
Bacteroides thetaiotaomicron	2.7769	0.87	0	0	1.82274e-05	0.000335383
Bacteroides fragilis	4.9718	0.82	0	0	5.32573e-06	0.000195987
Prevotella intermedia	0.3601	0.62	0.0034	0.0422	0.0029081	0.0118909
Clostridium butyricum	0.0192	0.12	0	0	0.00946862	0.0268035
Monoglobus pectinilyticus	0.0375	-0.1	0.0009	0.0174	0.0370805	0.079335
Clostridium scindens	0.134	-0.33	0.0042	0.0491	0.158434	0.264642
Streptococcus sp. FDAARGOS_192	0.0112	-0.39	0.0004	0.0096	0.00166003	0.00848458
Campylobacter coli	0.0152	-0.4	0.0017	0.0268	0.0826474	0.153607
Lachnoanaerobaculum umeaense	0.0274	-0.44	0	0	0.00334102	0.0130797
Anaerostipes rhamnosivorans	0.0379	-0.45	0.0001	0.0037	0.0306298	0.067094
Blautia sp. N6H1-15	0.1153	-0.48	0	0	0.0140905	0.0360089
Clostridioides difficile	0.5469	-0.49	0.0017	0.0268	0.085355	0.156592
Eubacterium cellulosolvens	0.041	-0.5	0	0	0.00586958	0.0189474
Streptococcus salivarius	0.1091	-0.5	0.0001	0.0037	0.000368957	0.00282867
Anaerobutyricum hallii	0.2418	-0.53	0	0	0.00395115	0.0137172
Lachnoclostridium phocaeense	0.1274	-0.54	0	0	0.003728	0.0136412
Blautia producta	0.0887	-0.54	0	0	0.00757575	0.0228514
Aminipila sp. JN-39	0.0111	-0.55	0.0002	0.0061	0.0331471	0.0717537
Clostridium saccharolyticum	0.0753	-0.56	0	0	0.0101912	0.0284119
Butyrivibrio fibrisolvens	0.0396	-0.56	0	0	0.000928033	0.00569194
Lachnoclostridium phytofermentans	0.0287	-0.56	0	0	0.000779666	0.0051184
Blautia sp. YL58	0.083	-0.6	0.0003	0.0081	0.00132768	0.00740283
Faecalibaculum rodentium	0.0181	-0.6	0.0006	0.0129	0.0240427	0.0559982
Enterococcus faecium	0.0724	-0.62	0.0003	0.0081	0.00350231	0.0134255
Lachnospiraceae bacterium Choco86	0.3823	-0.64	0	0	0.00277169	0.0117223
Blautia hansenii	0.2098	-0.64	0	0	0.00624812	0.0198216
Christensenella minuta	0.0775	-0.64	0.0004	0.0096	0.00391737	0.0137172
Ruminococcaceae bacterium CPB6	0.0292	-0.65	0.0006	0.0129	0.0138765	0.0359616
Ruminococcus bicirculans	1.0089	-0.65	0.002	0.0294	0.00803964	0.0234809
Ruminococcus albus	0.0345	-0.66	0.0001	0.0037	0.0017323	0.00861469
Clostridium sporogenes	0.2493	-0.7	0	0	0.000806704	0.0051184
Clostridium sp. SY8519	0.0478	-0.7	0	0	0.000742655	0.00506106
Turicibacter sp. H121	0.0132	-0.8	0.0004	0.0096	0.00280317	0.0117223
Roseburia hominis	0.9223	-0.86	0.0002	0.0061	0.00585242	0.0189474
Anaerostipes hadrus	0.6247	-0.9	0	0	0.000527262	0.00373139
Erysipelotrichaceae bacterium GAM147	0.0499	-1	0	0	0.000102003	0.00134061
Lactobacillus ruminis	0.0193	-1.02	0.0002	0.0061	0.00326795	0.0130718
Rothia mucilaginosa	0.0139	-1.1	0	0	0.000221153	0.00203461
Enterobacter ludwigii	0.0128	-1.49	0.0003	0.0081	0.0128104	0.0339421
Dialister sp. Marseille-P5638	1.7765	-1.51	0.0038	0.0454	0.0185435	0.0461082
Roseburia intestinalis	1.3378	-1.75	0	0	5.98191e-08	1.10067e-05
Eubacterium rectale	3.6917	-1.76	0	0	5.08142e-07	4.6749e-05
Enterobacter bugandensis	0.1409	-6.57	0.0019	0.0286	0.0682965	0.133687
Faecalibacterium prausnitzii	12.9581	-1.18	0	0	0	0
The species in plain font are differentially abundant in IDA (q<0.05), but not in Non-Anemia (q>0.2) compared with CTRL. The species in bold font are differentially abundant in both IDA and Non-Anemia compared with CTRL (q<0.05).
[truncated: 5,000 more columns]

## Sheet: Table S2
Table S2. The abundance of bacterial species differed between the non-anaemic and CTRL groups
Species Non-Anemia vs CTRL	Abundance		Wilcoxon rank-sum test		MaAsLin test
	Mean realtive abundance	log2FC	P value	Q-FDR	P value	Q-FDR
Bifidobacterium dentium	0.018	0.99	0.0138	0.0366	4.75475e-06	1.68245e-05
Methanobrevibacter smithii	0.0234	0.89	0.0173	0.0443	0.8003	0.809094
Parabacteroides sp. CT06	1.0482	0.72	0	0	1.20587e-05	3.76069e-05
Parabacteroides distasonis	1.4241	0.61	0	0	5.75915e-06	1.96238e-05
Odoribacter splanchnicus	0.6025	0.61	0.0015	0.0059	0.00181961	0.00315857
Escherichia coli	5.4565	0.39	0.0157	0.0408	0.000435912	0.000901212
Bacteroides vulgatus	12.1521	0.34	0.0073	0.0217	0.00611853	0.00922794
Porphyromonas cangingivalis	0.0123	0.26	0.0175	0.0447	0.0132411	0.0183185
Tannerella sp. oral taxon HOT-286	0.0303	0.25	0.0148	0.0388	0.00585414	0.00890217
Tannerella forsythia	0.0318	0.19	0.0101	0.0284	0.0320629	0.0398619
Muribaculum sp. TLL-A4	0.0621	0.16	0.019	0.0479	0.0122971	0.0172723
Megasphaera elsdenii	0.2467	0.13	0.0179	0.0456	0.485908	0.496706
Bifidobacterium breve	0.0323	0.04	0	0	0.000367905	0.000778097
Olsenella sp. GAM18	0.0177	-0.07	0	0	0.000499517	0.000999034
Anaerotignum propionicum	0.022	-0.09	0.0011	0.0045	0.0276029	0.0350271
Eubacterium callanderi	0.018	-0.1	0.0036	0.012	0.07342	0.0828791
Megasphaera stantonii	0.015	-0.12	0.0002	0.001	0.00824127	0.012229
Stenotrophomonas maltophilia	0.0142	-0.15	0.0114	0.0312	0.0697321	0.0796939
Christensenella sp. Marseille-P3954	0.0312	-0.19	0.0002	0.001	0.00485328	0.00750424
Libanicoccus massiliensis	0.0125	-0.27	0.0003	0.0015	0.00284954	0.00463996
Christensenella massiliensis	0.024	-0.29	0	0	0.00228149	0.00392332
Parolsenella catena	0.0108	-0.29	0.0005	0.0023	0.0045092	0.00712305
Oxalobacter formigenes	0.0128	-0.31	0.0183	0.0465	0.249924	0.261284
Lachnospiraceae bacterium GAM79	1.6606	-0.32	0	0	3.29689e-05	8.97585e-05
Olsenella sp. Marseille-P2300	0.0128	-0.33	0.0002	0.001	0.00119651	0.00222382
Bifidobacterium longum	0.4393	-0.43	0.0002	0.001	0.00413113	0.00660982
Veillonella dispar	0.0604	-0.43	0.0092	0.0263	0.257602	0.26779
Selenomonas sp. oral taxon 126	0.0107	-0.49	0.0149	0.039	0.0577155	0.067213
Cloacibacillus porcorum	0.0219	-0.57	0.0151	0.0394	0.274214	0.281874
Bifidobacterium pseudocatenulatum	0.2759	-0.58	0.0007	0.0031	0.00548857	0.00841581
Eubacterium eligens	0.8903	-0.59	0	0	4.69147e-07	2.50682e-06
Megamonas hypermegale	0.4346	-0.63	0	0	0.0220936	0.0290373
Bifidobacterium bifidum	0.0761	-0.69	0	0	0.00165195	0.00289484
Gordonibacter urolithinfaciens	0.0152	-0.74	0.0005	0.0023	0.0272688	0.0350271
Bifidobacterium catenulatum	0.0346	-0.87	0	0	6.08683e-05	0.000151348
Acidaminococcus intestini	0.0663	0.93	0.0001	0.0006	0.0165216	0.0225183
Porphyromonas asaccharolytica	0.2299	3.25	0	0	5.22508e-09	6.40943e-08
Prevotella intermedia	0.5122	1.12	0.0009	0.0038	0.000420694	0.000879632
Bacteroides fragilis	5.4863	0.66	0	0	1.53548e-07	9.77691e-07
Bacteroides ovatus	3.5874	0.52	0	0	3.37669e-06	1.2944e-05
Flavonifractor plautii	0.6536	0.5	0.0013	0.0052	0.00407753	0.00658128
Bacteroides thetaiotaomicron	2.723	0.4	0	0	3.31716e-05	8.97585e-05
Enterococcus faecium	0.0725	-0.24	0	0	5.07673e-05	0.000131566
Adlercreutzia equolifaciens	0.0268	-0.35	0	0	0.00045857	0.000927219
Campylobacter coli	0.0142	-0.38	0	0	0.000574765	0.00112507
Turicibacter sp. H121	0.0128	-0.39	0	0	5.96401e-05	0.000150326
Streptococcus sp. FDAARGOS_192	0.0103	-0.42	0	0	2.58303e-05	7.4262e-05
Aminipila sp. JN-39	0.0104	-0.42	0	0	0.000537678	0.00106379
Streptococcus salivarius	0.1004	-0.47	0	0	1.03478e-05	3.4e-05
Rothia mucilaginosa	0.0134	-0.5	0	0	3.74735e-07	2.09603e-06
Ruminococcus bicirculans	0.9314	-0.52	0	0	4.7684e-07	2.50682e-06
Monoglobus pectinilyticus	0.032	-0.55	0	0	1.91428e-05	5.6811e-05
Anaerostipes rhamnosivorans	0.0337	-0.57	0	0	3.78522e-06	1.39296e-05
Clostridioides difficile	0.4864	-0.58	0	0	3.55069e-05	9.4685e-05
Blautia hansenii	0.1901	-0.58	0	0	3.32986e-06	1.2944e-05
Lachnoclostridium phocaeense	0.1139	-0.59	0	0	3.76271e-06	1.39296e-05
Lachnoanaerobaculum umeaense	0.0242	-0.6	0	0	1.81464e-08	1.66946e-07
Blautia sp. N6H1-15	0.1016	-0.61	0	0	2.6559e-06	1.08597e-05
Roseburia intestinalis	1.2881	-0.67	0	0	2.04818e-12	7.5373e-11
Butyrivibrio fibrisolvens	0.0346	-0.68	0	0	5.79164e-09	6.66039e-08
Blautia producta	0.0769	-0.7	0	0	4.93197e-09	6.40943e-08
Faecalibaculum rodentium	0.0158	-0.7	0	0	4.75475e-06	1.68245e-05
Clostridium sporogenes	0.2195	-0.71	0	0	1.52152e-07	9.77691e-07
Ruminococcaceae bacterium CPB6	0.0256	-0.71	0	0	3.62246e-07	2.09603e-06
Lachnoclostridium phytofermentans	0.0249	-0.71	0	0	1.70176e-10	4.47321e-09
Ruminococcus albus	0.03	-0.75	0	0	1.26515e-07	9.22592e-07
Anaerobutyricum hallii	0.2054	-0.77	0	0	6.30038e-10	1.44909e-08
Blautia sp. YL58	0.0706	-0.8	0	0	6.3524e-07	3.15903e-06
Clostridium sp. SY8519	0.0411	-0.8	0	0	7.47805e-10	1.52885e-08
Christensenella minuta	0.066	-0.82	0	0	2.71986e-06	1.08794e-05
Roseburia hominis	0.7808	-0.93	0	0	6.21363e-09	6.72534e-08
Lachnospiraceae bacterium Choco86	0.3159	-0.93	0	0	8.36642e-11	2.5657e-09
Erysipelotrichaceae bacterium GAM147	0.0419	-1.01	0	0	2.15442e-09	3.30345e-08
Enterobacter ludwigii	0.011	-1.07	0.0042	0.0137	0.166729	0.17733
Anaerostipes hadrus	0.5109	-1.09	0	0	3.73528e-13	1.71823e-11
Clostridium butyricum	0.0133	-1.28	0	0	5.91633e-07	3.0239e-06
Dialister sp. Marseille-P5638	1.3459	-1.74	0	0	2.10274e-06	8.99779e-06
Lactobacillus ruminis	0.0136	-1.95	0	0	1.49727e-09	2.62346e-08
Enterobacter bugandensis	0.0939	-4.49	0.0023	0.0083	0.167849	0.177495
Faecalibacterium prausnitzii	10.0741	-1.46	0	0	0	0
Clostridium scindens	0.1245	-0.37	0	0	0.000144161	0.00033157
Eubacterium cellulosolvens	0.0355	-0.69	0	0	3.19639e-09	4.52412e-08
Clostridium saccharolyticum	0.0658	-0.68	0	0	1.76834e-07	1.08458e-06
Eubacterium rectale	2.8167	-1.78	0	0	2.47806e-18	4.55964e-16
The species in plain font are differentially abundant in IDA (q<0.05), but not in Non-Anemia (q>0.2) compared with CTRL. The species in bold font are differentially abundant in both IDA and Non-Anemia compared with CTRL (q<0.05).

## Sheet: Table S3
Table S3. Comparison of the abundance of bacterial species in the IDA and Non-Anemia groups
Species IDA vs Non-Anemia	Abundance		Wilcoxon rank-sum test		MaAsLin test
	Mean realtive abundance	log2FC	P value	Q-FDR	P value	Q-FDR
Bifidobacterium animalis	0.02	3.44	0.049	0.8481	0.0432631	0.783391
Olsenella uli	0.0112	1.93	0.0124	0.8481	0.0637479	0.783391
Acidaminococcus intestini	0.0709	1.81	0.0122	0.8481	0.0305095	0.783391
Flavonifractor plautii	0.8887	0.79	0.0382	0.8481	0.0365272	0.783391
Bifidobacterium catenulatum	0.0277	0.67	0.0077	0.8481	0.0234933	0.783391
Anaerotignum propionicum	0.0237	0.61	0.0011	0.8481	0.00250892	0.44157
Bacteroides thetaiotaomicron	3.3625	0.47	0.0456	0.8481	0.0493395	0.783391
Bifidobacterium breve	0.0355	0.47	0.0241	0.8481	0.102179	0.783391
Mordavella sp. Marseille-P3756	0.1019	0.45	0.0256	0.8481	0.0482037	0.783391
Bifidobacterium adolescentis	0.099	0.33	0.0433	0.8481	0.265024	0.972531
Lachnospiraceae bacterium GAM79	1.545	0.26	0.034	0.8481	0.0699405	0.783391
Dialister pneumosintes	0.0282	0.26	0.0269	0.8481	0.0572667	0.783391
Anaerostipes hadrus	0.3369	0.19	0.038	0.8481	0.129065	0.783391
Bifidobacterium longum	0.365	-0.17	0.0135	0.8481	0.0332851	0.783391
Bifidobacterium bifidum	0.0558	-0.32	0.0251	0.8481	0.111587	0.783391
Lactobacillus delbrueckii	0.028	-3.12	0.0448	0.8481	0.693693	0.985825

## Sheet: Table S4
Table S4. Differences in faecal metabolites between IDA and CTRL groups
Differentially abundant metabolites after correcting covariates	Linear regression		VIP(OPLS-DA)	Fold change(IDA/CTRL)
	P value	Q-FDR
DG 36:3; DG(18:1/18:2)	0.00334243	0.0240287	1.93856	3.67578
D-erythro-Sphinganine	0.00639138	0.0373916	1.57566	3.11272
Asp-Pro	3.63261e-08	9.49067e-06	2.09228	2.87019
Protoporphyrin IX	1.20691e-07	2.01381e-05	2.64876	2.80031
Prostaglandin H2	0.0018233	0.0158024	1.84968	2.45123
N-Cyclohexanecarbonyltetradecylamine	1.1348e-07	1.95935e-05	2.56401	2.27625
3-(4-Fluorobenzoyl)propionic acid	0.00034927	0.00503273	1.96927	2.22211
Lucidenic acid D1	6.11164e-06	0.000290318	2.16917	2.1792
1,2-Dilinoleoylglycerol	0.000180756	0.0031622	1.9318	2.08763
Secoisolariciresinol	0.000144255	0.00269457	1.80208	0.495909
D-Galacturonic acid	3.57291e-05	0.00102077	2.11869	0.492219
4-Methylumbelliferyl heptanoate	1.19634e-07	2.0131e-05	2.23659	0.488446
trans-Ferulic acid	7.49622e-06	0.000332986	1.77499	0.480793
Pyrimidine	3.21602e-05	0.000955949	1.68201	0.478238
Orcinol	0.006207	0.0367132	1.25411	0.476172
(-)-Corey lactone diol	8.46429e-07	7.46965e-05	2.11434	0.466455
(-)-Quinic acid	0.00840449	0.045127	1.26013	0.460149
Austroinulin	0.000121763	0.00239379	2.47744	0.456498
Pipradrol	1.47216e-05	0.000542322	1.84281	0.437855
4-Nitroanisole	1.55691e-06	0.000111603	1.93056	0.429851
4-Hydroxybenzoic acid	3.42586e-05	0.000994502	1.67556	0.404213
Soyasaponin Bb	0.00332516	0.0239392	1.57961	0.396789
Pyrogallol-2-O-sulphate	0.00771472	0.0424684	1.62186	0.318157
2-Chloro-1,3-dimethoxy-5-methylbenzene	0.00717915	0.0403593	1.79727	0.282114
Torvanol A	0.00242612	0.0192154	1.72392	0.183289
5,7-Dihydroxy-3',4',5'-trimethoxyflavanone	0	0.0002	2.4457	0.1275
Isoamyl p-anisate	9.97163e-07	8.28438e-05	3.22827	4.7942
3-Pyridinecarboxylic acid	4.62089e-05	0.00119781	2.37155	4.65683
Perfluorooctanesulfonic acid	2.90967e-10	3.20969e-07	3.26841	3.43525
N-Methyl-D-glucamine	0.000717442	0.00828228	1.66308	3.42329
SQDG 26:2; SQDG(13:1/13:1)	1.00021e-16	9.93009e-13	4.02532	3.13934
Trimethylpropylpyrazine	0.000353587	0.00507285	2.6177	2.88985
Cer[NS] 34:1; Cer[NS](d18:1/16:0)	0.00746048	0.0414596	1.80939	2.64641
Harderoporphyrinogen	9.82895e-14	3.90327e-10	2.9488	2.51996
N-Oleoyl phenylalanine	4.25263e-05	0.00113801	2.52717	2.41307
Ala-His	1.99627e-08	6.25125e-06	2.09019	2.3662
Lys-Tyr	8.01949e-05	0.00176145	1.88648	0.482157
Musanolone E	5.2076e-06	0.000257861	1.80895	0.453341
Pyrocatechol	6.37534e-05	0.00149987	2.01531	0.381356
Diethyl carbonate	0.000245087	0.00391194	2.14605	0.352939
Cytosine	8.46429e-07	7.46965e-05	2.31228	0.351559
Quinoline-2,6-diol	0.00910605	0.0476568	1.17277	0.346131
2-Indolecarboxylic acid	0.00746048	0.0414596	1.42111	0.344564
2,3-Diketo-L-gulonate	0.000958427	0.0100478	1.51794	0.338259
Methanone	0.00279886	0.0212846	2.0749	0.308125
1,3-Dimethyluric acid	0.0041882	0.028152	1.72252	0.299838
3,3'-Dithiobis[2-methylfuran]	0.000257703	0.00407401	1.78601	0.233543
(-)-Epiafzelechin 3-gallate	0.000473449	0.00621746	1.7299	0.224778
(R)-3-Hydroxy-5-phenylpentanoic acid	0.00206563	0.017255	2.14816	0.159398
4-Hydroxy-5-(3'-hydroxyphenyl)-valeric acid	3.40192e-05	0.000990448	1.56868	0.105443
The metabolites in bold font are differentially elevated or decreased in both IDA and Non-Anemia compared with CTRL (q<0.05)

## Sheet: Table S5
Table S5. Differences in faecal metabolites between Non-Anemia and CTRL groups
Differentially abundant metabolites after correcting covariates	Linear regression		VIP(OPLS-DA)	Fold change(Non-Anemia/CTRL)
	P value	Q-FDR
L-Histidine	0.00021525	0.00133188	1.42605	2.27501
cis-5,8,11,14,17-Eicosapentaenoic acid	7.95e-05	0.000597934	2.07045	0.455089
Isovalerylglutamic acid	2.07e-06	3.08e-05	1.747	2.05417
Pristanoylglycine	9.35e-14	4.88e-11	2.79388	2.94561
Mitragynine	0.000940896	0.00432664	1.1804	3.2745
DGDG 36:6; DGDG(18:3/18:3)	0.00291849	0.0106076	1.45981	3.08375
Behenoylglycine	9.34e-05	0.000678855	1.40292	2.13624
SQDG 36:6; SQDG(18:3/18:3)	0.000141932	0.000952415	1.95895	2.57867
Cervonoyl ethanolamide	1.42e-07	3.69e-06	1.71268	2.30157
Protein Kinase C.epsilon. Translocation Inhibitor Peptide, Negative Control	2.9e-12	9.3e-10	2.31044	6.32689
N-Palmitoyl phenylalanine	1.25e-09	8.72e-08	2.15812	2.15496
Phe-Pro	0.00669281	0.0207159	1.21308	2.30075
N-Stearoyl GABA	1.28e-05	0.000136122	1.67832	2.05637
5Z,11Z,14Z-Eicosatrienoic acid	2.34e-06	3.4e-05	1.81566	2.48185
9-Methylxanthine	0.00087891	0.00409855	1.92099	0.471282
1-Piperidinecarboxaldehyde	3.66e-07	7.64e-06	1.6046	2.17841
2-Phenylethanaminium	0.000321345	0.00183141	1.65395	2.21672
5-(4'-Hydroxyphenyl)-gamma-valerolactone-4'-O-glucuronide	0.00716259	0.021833	1.73308	4.08573
N-Acetyl-DL-valine	3.56e-07	7.48e-06	1.68751	2.03653
Hexaethylene glycol	0.00122247	0.00532661	1.09166	5.79944
Styrene	0.000123016	0.000852271	1.73942	2.29448
1,25-Dihydroxyvitamin D3-26,23-lactone	1.22e-11	2.78e-09	1.93941	2.95937
SQDG 34:3; SQDG(16:0/18:3)	0.00224929	0.00864703	1.65196	2.0167
Demissidine	0.00952591	0.0272585	2.20768	3.09334
Octaethylene glycol	0.00166239	0.00678626	1.07683	8.05766
2-Naphthalenecarboxamide	0.00433373	0.0145552	1.0407	0.487807
1-Myristoyl-2-Hydroxy-sn-Glycero-3-Phosphatidylcholine	0.00275504	0.0101135	1.69007	0.487558
all-trans-13,14-Dihydroretinol	5.03e-05	0.000413073	1.83284	0.455897
1-Deoxy-D-xylulose	0.000117145	0.000819605	1.40961	0.438932
Buntansin A	0.000449273	0.00240128	1.12229	0.423482
alpha-D-(+)-mannose 1-phosphate	0.000149813	0.000990902	1.29042	0.364596
4-(2-Aminophenyl)-2,4-dioxobutanoic acid	4.06e-07	8.33e-06	2.43696	0.280479
4-Hydroxy-5-(phenyl)-valeric acid-O-sulphate	3.45e-10	3.25e-08	2.60143	0.267551
4-Hydroxy-5-(3'-hydroxyphenyl)-valeric acid	4.38e-07	8.84e-06	1.57127	0.484022
Ala-His	2.42e-11	4.4e-09	2.19108	3.16199
N-Oleoyl phenylalanine	1.78e-07	4.39e-06	2.18268	2.25171
3-Pyridinecarboxylic acid	1.1e-06	1.86e-05	1.56938	2.43916
Isoamyl p-anisate	0.000224401	0.00137522	2.01722	3.45338
Lys-Tyr	9.72e-09	4.27e-07	1.88558	0.447415
Cer[NS] 34:1; Cer[NS](d18:1/16:0)	0.00092212	0.00425607	1.40413	2.31336
Harderoporphyrinogen	5.62e-23	2.79e-19	3.22837	3.40975
Perfluorooctanesulfonic acid	1.36e-13	6.57e-11	2.7514	2.90671
N-Methyl-D-glucamine	1.22e-06	2e-05	2.71038	5.3577
Musanolone E	2.47e-08	8.99e-07	1.55894	0.482584
SQDG 26:2; SQDG(13:1/13:1)	3.69e-26	7.32e-22	4.14812	8.88793
Diethyl carbonate	0.00443086	0.0148063	1.3413	0.492603
Trimethylpropylpyrazine	0.00548065	0.0175948	1.64562	2.65886
2-Indolecarboxylic acid	0.0057232	0.018229	1.19847	0.447318
1,3-Dimethyluric acid	0.000215849	0.00133476	1.69311	0.459531
Quinoline-2,6-diol	0.000381844	0.00210842	1.08291	0.481086
2,3-Diketo-L-gulonate	0.00645468	0.0201389	1.07277	0.453958
Cytosine	2.55e-15	2.96e-12	2.8266	0.444597
Pyrocatechol	2.57e-08	9.33e-07	2.08999	0.421017
(-)-Epiafzelechin 3-gallate	8.05e-08	2.31e-06	1.75524	0.407763
Methanone	0.000252697	0.00151725	1.71463	0.400136
(R)-3-Hydroxy-5-phenylpentanoic acid	0.000101373	0.000728766	1.92221	0.309191
3,3'-Dithiobis[2-methylfuran]	3.36e-05	0.000298093	1.5605	0.305269
The metabolites in bold font are differentially elevated or decreased in both IDA and Non-Anemia compared with CTRL (q<0.05)

## Sheet: Table S6
Table S6. Differences in faecal metabolites between IDA and Non-Anemia groups
Differentially abundant metabolites after correcting covariates	Linear regression		VIP(OPLS-DA)	Fold change(IDA/Non-Anemia)
	P value	Q-FDR
LysoPE 17:2	0.0304716	1	2.70581	2.46446
Lucidenic acid D1	0.0468611	1	2.29252	2.09438
2-Hydroxy-4,7-dimethoxy-2H-1,4-benzoxazin-3(4H)-one	0.0214104	1	2.59114	0.495679
Austroinulin	0.0165732	1	2.26392	0.452518

## Sheet: Table S7
Table S7. Differences in the KO genes between IDA and CTRL groups
Entry IDA vs CTRL	Mean realtive abundance		Wilcoxon rank-sum test		log2FC
	Mean IDA	Mean CTRL	P value	Q-FDR
K19509	26.1954	53.109	0	0	-1.02
K10010	24.4233	50.6178	0	0	-1.05
K02791	36.0411	77.742	0	0	-1.11
K01232	26.0996	56.2802	0	0	-1.11
K01096	13.5168	31.802	0	0	-1.23
K14988	0.882642	2.13345	0	0	-1.27
K00366	4.85851	9.81131	4e-06	6.8e-05	-1.01
K14727	1.46505	3.66815	6e-06	9.4e-05	-1.32
K17236	4.09028	9.1171	1.5e-05	0.000208	-1.16
K09024	4.8776	11.2021	2.6e-05	0.000321	-1.2
K01220	1.72553	3.93113	8.4e-05	0.000845	-1.19
K06208	1.17879	4.31849	0.000156	0.001409	-1.87
K02786	2.46546	6.54954	0.000198	0.001739	-1.41
K22351	0.829748	2.00187	0.000209	0.00182	-1.27
K21088	5.10317	10.8974	0.000256	0.002164	-1.09
K13245	0.343436	0.800982	0.000284	0.002366	-1.22
K02788	2.02782	4.44276	0.000347	0.002789	-1.13
K02783	7.53139	16.7942	0.00062	0.004671	-1.16
K00836	3.15338	7.54009	0.000684	0.005078	-1.26
K20626	5.09709	2.38489	0.001046	0.007338	1.1
K13734	0.109612	0.258066	0.001083	0.007559	-1.24
K20386	0.412999	0.989699	0.001166	0.008015	-1.26
K11528	0.367417	0.122207	0.001253	0.008512	1.59
K22481	1.37803	0.661307	0.001385	0.009255	1.06
K21262	0.205541	0.42465	0.002299	0.013989	-1.05
K10011	7.23914	15.0468	0.002517	0.015047	-1.06
K00875	1.17053	3.82015	0.002762	0.016273	-1.71
K17315	0.641264	1.57864	0.002795	0.01642	-1.3
K02079	7.75849	17.0935	0.002984	0.017299	-1.14
K13326	4.69673	2.35449	0.003073	0.017622	1
K21012	1.00814	2.30801	0.00315	0.017988	-1.19
K13014	6.19779	12.6966	0.00321	0.018254	-1.03
K02250	0.144201	0.408005	0.003235	0.018337	-1.5
K03048	2.96395	6.25961	0.003408	0.01914	-1.08
K20973	5.98887	2.8577	0.003493	0.019537	1.07
K16131	0.308184	0.13958	0.00363	0.020138	1.14
K11531	6.00062	12.0088	0.004356	0.023433	-1
K01674	1.02572	2.36832	0.004381	0.023536	-1.21
K10918	1.41608	3.56639	0.004546	0.024295	-1.33
K10240	0.738023	0.221097	0.004841	0.025564	1.74
K18893	0.481545	1.16109	0.00492	0.02592	-1.27
K11084	0.618938	2.25246	0.005807	0.029786	-1.86
K11960	2.18311	4.42884	0.005838	0.029833	-1.02
K18143	0.368197	1.66673	0.006189	0.031274	-2.18
K01583	0.387951	1.17371	0.007769	0.037584	-1.6
K01905	0.394043	0.851865	0.008361	0.039853	-1.11
K05908	11.8073	5.25613	0.008855	0.041653	1.17
K11081	0.755283	2.52462	0.009232	0.043128	-1.74
K11082	0.651881	2.09948	0.009862	0.04555	-1.69
K12341	0.112035	0.766801	0.01098	0.049483	-2.77
K12241	0.289475	0.901234	0.011023	0.04949	-1.64
K07813	46.6172	95.997	0	0	-1.04
K17489	17.1276	37.3789	0	0	-1.13
K11624	1.83557	4.03982	0	0	-1.14
K17490	5.70548	12.8404	0	0	-1.17
K07800	1.78429	4.67612	0	0	-1.39
K10830	3.70763	10.1157	0	0	-1.45
K00412	0.779249	3.59212	0	0	-2.2
K02276	1.90425	11.2354	0	0	-2.56
K14338	0.117416	0.795035	0	0	-2.76
K02274	1.65247	12.8173	0	0	-2.96
K20963	0.386374	1.07872	1e-06	2e-05	-1.48
K15054	2.20403	4.79959	5e-06	8.2e-05	-1.12
K07680	1.21764	4.23703	2.5e-05	0.000311	-1.8
K13714	1.89802	4.57716	0.000487	0.003773	-1.27
K17244	1.3764	2.76492	0.001633	0.010613	-1.01
K10237	0.167125	0.589151	0.001751	0.011171	-1.82
K09482	1.60188	3.92237	0.002381	0.014402	-1.29
K02626	5.91239	2.44995	0.005453	0.028435	1.27
K01499	1.44521	0.651173	0.007029	0.034703	1.15
K16916	0.194272	0.590254	0.007166	0.035209	-1.6
K18199	2.24517	5.18327	0.007248	0.035484	-1.21
The KO genes in bold font are differentially elevated or decreased in both IDA and Non-Anemia compared with CTRL (q<0.05)

## Sheet: Table S8
Table S8. Differences in the KO genes between Non-Anemia and CTRL groups
Entry Non-Anemia vs CTRL	Mean realtive abundance		Wilcoxon rank-sum test		log2FC
	Mean Non-Anemia	Mean CTRL	P value	Q-FDR
K20957	3.33109	6.75688	0	0	-1.02
K20345	23.469	47.8059	0	0	-1.03
K20859	23.4482	48.1856	0	0	-1.04
K20459	20.3183	44.2998	0	0	-1.12
K10201	19.1294	41.9379	0	0	-1.13
K13950	11.113	25.1826	0	0	-1.18
K13786	0.271264	0.69669	0	0	-1.36
K01518	6.5678	13.3553	0	0	-1.02
K20460	20.1698	41.5012	0	0	-1.04
K05341	30.1172	67.5446	0	0	-1.17
K15066	0.235084	0.530447	0	0	-1.17
K10200	23.1325	52.7528	0	0	-1.19
K00360	0.126278	0.486258	0	0	-1.95
K20156	0.509182	1.03318	2e-06	1.4e-05	-1.02
K16123	1.84352	3.98893	3e-06	2.1e-05	-1.11
K17245	1.27136	2.60163	4e-06	2.7e-05	-1.03
K01233	0.717729	1.49434	1.8e-05	0.000109	-1.06
K01054	0.957329	2.26402	3e-05	0.000177	-1.24
K00231	14.389	6.7961	3.2e-05	0.000187	1.08
K14981	0.161051	0.451475	3.4e-05	0.000199	-1.49
K19610	1.20139	2.45807	3.5e-05	0.000204	-1.03
K16958	6.65382	14.7425	4.5e-05	0.000255	-1.15
K16959	9.40072	20.5353	0.000112	0.000598	-1.13
K15896	2.14308	0.806452	0.000114	0.000608	1.41
K16957	11.7606	25.5678	0.000136	0.000712	-1.12
K16905	3.51903	1.32533	0.000137	0.000716	1.41
K10798	1.00916	2.17733	0.000343	0.001663	-1.11
K01590	9.96286	4.68248	0.000387	0.001858	1.09
K16906	3.94266	1.62202	0.000468	0.002219	1.28
K00737	0.469946	1.1621	0.000571	0.002671	-1.31
K15358	0.923863	0.408827	0.000669	0.003077	1.18
K04093	3.36234	1.42794	0.000676	0.003106	1.24
K16907	3.38584	1.45165	0.000683	0.003134	1.22
K13602	1.05362	0.333727	0.001018	0.004511	1.66
K01623	6.6857	2.49221	0.001165	0.005097	1.42
K14335	1.67069	0.592916	0.001521	0.006476	1.49
K19268	11.402	4.93507	0.001755	0.007366	1.21
K05979	8.25755	4.09977	0.001854	0.00775	1.01
K21802	1.38141	0.453327	0.002196	0.008988	1.61
K13995	0.774259	0.219723	0.003525	0.013663	1.82
K13601	0.818865	0.326237	0.004135	0.015754	1.33
K04835	11.0657	5.00391	0.004167	0.015861	1.14
K11710	3.84583	1.84356	0.005193	0.01927	1.06
K18148	6.4337	3.12516	0.005669	0.020775	1.04
K01846	10.212	4.91947	0.006106	0.022066	1.05
K02850	12.6453	4.88362	0.006133	0.022122	1.37
K11707	3.69662	1.74999	0.006307	0.02269	1.08
K14153	4.54746	2.13161	0.008802	0.0306	1.09
K18353	0.769917	2.02492	0.010642	0.036174	-1.4
K01453	4.47779	1.50032	0.011795	0.039572	1.58
K00187	0.295316	0.14037	0.013899	0.045597	1.07
K13307	0.28378	0.911637	0.014078	0.046108	-1.68
K15783	0.406358	0.182632	0.015291	0.049726	1.15
K11624	2.006	4.03982	0	0	-1.01
K07813	44.4034	95.997	0	0	-1.11
K15054	2.12147	4.79959	0	0	-1.18
K17490	5.47063	12.8404	0	0	-1.23
K07800	1.83095	4.67612	0	0	-1.35
K13714	1.57522	4.57716	0	0	-1.54
K02276	1.44572	11.2354	0	0	-2.96
K17489	16.8381	37.3789	0	0	-1.15
K10830	3.94647	10.1157	0	0	-1.36
K00412	1.11233	3.59212	0	0	-1.69
K02274	1.40347	12.8173	0	0	-3.19
K14338	0.19854	0.795035	4e-06	2.7e-05	-2
K17244	1.36506	2.76492	1.1e-05	7e-05	-1.02
K07680	1.43314	4.23703	5.6e-05	0.000314	-1.56
K02626	7.48772	2.44995	7.2e-05	0.000395	1.61
K20963	0.480073	1.07872	9.8e-05	0.000528	-1.17
K01499	1.66797	0.651173	0.000162	0.000831	1.36
K18199	1.91404	5.18327	0.00024	0.00119	-1.44
K09482	1.71803	3.92237	0.001242	0.005399	-1.19
K16916	0.187684	0.590254	0.010881	0.036835	-1.65
K10237	0.251042	0.589151	0.013383	0.044076	-1.23
The KO genes in bold font are differentially elevated or decreased in both IDA and Non-Anemia compared with CTRL (q<0.05)

## Sheet: Table S9
Table S9. Differences in the KO genes between IDA and Non-Anemia groups
Entry IDA vs Non-Anemia	Mean realtive abundance		Wilcoxon rank-sum test		log2FC
	Mean IDA	Mean Non-Anemia	P value	Q-FDR
K02258	0.0033	0.0004	0.0381	0.8597	3.04
K10535	0.0274	0.0048	0.0002	0.6171	2.51
K17835	0.06	0.012	0.0053	0.7561	2.32
K18284	0.6354	0.1447	0.01	0.8067	2.13
K20921	0.2093	0.0562	0.0339	0.8597	1.9
K17070	0.0057	0.0016	0.0057	0.7561	1.83
K19670	1.2672	0.3971	0.0035	0.7561	1.67
K08295	0.0208	0.0067	0.0097	0.8067	1.63
K00193	1.3313	0.4543	0.0341	0.8597	1.55
K05831	0.1187	0.0583	0.0224	0.8597	1.03
K10843	22.7675	11.3939	0.0146	0.8597	1
K18560	0.0683	0.035	0.0492	0.8597	0.96
K22231	0.1668	0.0921	0.0492	0.8597	0.86
K20626	5.0971	2.8721	0.0017	0.7561	0.83
K01601	7.6853	4.3552	0.0141	0.8597	0.82
K10240	0.738	0.4268	0.0241	0.8597	0.79
K11528	0.3674	0.2148	0.0335	0.8597	0.77
K13326	4.6967	2.8155	0.0018	0.7561	0.74
K01233	1.1692	0.7177	0.0471	0.8597	0.7
K16784	2.4894	1.5272	0.0485	0.8597	0.7
K20964	0.6493	0.4072	0.0433	0.8597	0.67
K02658	2.3463	1.4814	0.039	0.8597	0.66
K10977	1.4562	0.9283	0.0351	0.8597	0.65
K21189	1.0449	0.6717	0.0493	0.8597	0.64
K18572	14.4301	9.3692	0.0008	0.7561	0.62
K17818	4.8419	3.1794	0.0195	0.8597	0.61
K20973	5.9889	3.9138	0.0483	0.8597	0.61
K20627	4.8646	3.2125	0.0013	0.7561	0.6
K11641	5.1219	3.4357	0.0283	0.8597	0.58
K24017	2.6855	1.8	0.0328	0.8597	0.58
K14654	7.1482	4.827	0.0186	0.8597	0.57
K20156	0.7479	0.5092	0.039	0.8597	0.55
K01640	16.1748	11.1034	0.0003	0.6171	0.54
K04092	2.6674	1.8468	0.0192	0.8597	0.53
K07697	0.7837	0.5436	0.0433	0.8597	0.53
K17865	13.9434	9.7389	0.0468	0.8597	0.52
K15654	6.9281	4.8748	0.0193	0.8597	0.51
K08260	11.2402	7.9583	0.0311	0.8597	0.5
K03404	17.8534	12.7117	0.0082	0.8067	0.49
K16960	15.3703	10.9727	0.0098	0.8067	0.49
K14940	3.0751	2.1929	0.0141	0.8597	0.49
K07794	13.5038	9.6956	0.004	0.7561	0.48
K01556	0.2288	0.1635	0.036	0.8597	0.48
K00019	12.3984	8.9136	0.0485	0.8597	0.48
K03465	106.185	76.6865	0.0371	0.8597	0.47
K16123	2.5383	1.8435	0.0339	0.8597	0.46
K00737	0.6446	0.4699	0.047	0.8597	0.46
K05884	18.591	13.5915	0.0423	0.8597	0.45
K18120	25.5038	18.8522	0.0302	0.8597	0.44
K11529	57.3499	42.4748	0.0047	0.7561	0.43
K01210	7.2091	5.3524	0.0083	0.8067	0.43
K12554	6.5931	4.8917	0.0461	0.8597	0.43
K13829	5.533	4.1328	0.001	0.7561	0.42
K15784	1.649	1.2298	0.0197	0.8597	0.42
K00303	12.8711	9.6104	0.0373	0.8597	0.42
K24042	35.9417	26.9889	0.0023	0.7561	0.41
K07181	6.055	4.5677	0.0043	0.7561	0.41
K02660	0.6771	0.5113	0.0451	0.8597	0.41
K10005	3.6308	2.7491	0.0243	0.8597	0.4
K01777	11.4029	8.6221	0.0298	0.8597	0.4
K16856	3.624	2.7378	0.0319	0.8597	0.4
K16121	2.551	1.9489	0.0166	0.8597	0.39
K16199	0.0736	0.0562	0.0286	0.8597	0.39
K11691	5.8667	4.5298	0.0048	0.7561	0.37
K20257	0.5306	0.4097	0.0054	0.7561	0.37
K00082	16.1043	12.541	0.0087	0.8067	0.36
K02584	31.1529	24.2718	0.0109	0.8155	0.36
K02591	5.7793	4.5147	0.0398	0.8597	0.36
K01565	41.0592	32.0432	0.0428	0.8597	0.36
K14980	2.1434	1.6782	0.0121	0.8507	0.35
K07768	25.5928	20.1557	0.0021	0.7561	0.34
K20459	25.2587	20.3183	0.0029	0.7561	0.31
K16164	16.2409	13.1028	0.0122	0.8507	0.31
K21610	0.5766	0.4655	0.0245	0.8597	0.31
K01136	15.1287	12.1682	0.0436	0.8597	0.31
K00128	63.5842	51.7307	0.0111	0.8155	0.3
K02668	11.2218	9.0871	0.013	0.8597	0.3
K07793	115.961	94.6272	0.0199	0.8597	0.29
K24443	0.1105	0.0903	0.0482	0.8597	0.29
K20460	24.5461	20.1698	0.0037	0.7561	0.28
K00547	27.5171	22.6962	0.0161	0.8597	0.28
K15666	0.2292	0.1902	0.0028	0.7561	0.27
K18345	37.6494	31.2042	0.0068	0.7561	0.27
K18028	8.3841	6.9539	0.0194	0.8597	0.27
K20448	2.1039	1.7487	0.0203	0.8597	0.27
K14534	32.3145	26.9109	0.0089	0.8067	0.26
K01523	12.8861	10.7248	0.0238	0.8597	0.26
K05341	36.0066	30.1172	0.0331	0.8597	0.26
K01563	7.0763	5.9332	0.0045	0.7561	0.25
K02588	32.7454	27.5919	0.0111	0.8155	0.25
K10007	3.5317	2.9665	0.012	0.8507	0.25
K13927	20.8962	17.6168	0.0156	0.8597	0.25
K19310	54.2427	45.7754	0.0063	0.7561	0.24
K02936	21.6214	18.2889	0.0143	0.8597	0.24
K00385	33.8268	28.65	0.0144	0.8597	0.24
K01432	37.3512	31.5522	0.0367	0.8597	0.24
K20955	1.8161	1.5412	0.0381	0.8597	0.24
K11692	3.5521	3.0257	0.0059	0.7561	0.23
K20454	5.2576	4.4716	0.0351	0.8597	0.23
K12506	40.2311	34.4796	0.014	0.8597	0.22
K07717	5.9274	5.1213	0.0057	0.7561	0.21
K10202	36.2319	31.268	0.0377	0.8597	0.21
K07130	38.3476	33.1213	0.042	0.8597	0.21
K00027	140.28	121.213	0.0425	0.8597	0.21
K05350	60.1241	52.1073	0.0437	0.8597	0.21
K15245	0.64	0.5533	0.0473	0.8597	0.21
K15598	19.0275	16.6022	0.0067	0.7561	0.2
K10006	3.2683	2.849	0.0084	0.8067	0.2
K10117	293.845	255.368	0.0165	0.8597	0.2
K23373	4.6395	4.034	0.0185	0.8597	0.2
K18118	67.8954	59.4103	0.0281	0.8597	0.19
K01693	80.0633	70.8863	0.0189	0.8597	0.18
K20461	25.173	22.2942	0.0306	0.8597	0.18
K01474	6.1056	5.3803	0.0347	0.8597	0.18
K00003	169.606	149.593	0.0401	0.8597	0.18
K11443	17.5972	15.4929	0.0413	0.8597	0.18
K04517	123.684	109.016	0.0483	0.8597	0.18
K10008	3.8355	3.3992	0.0208	0.8597	0.17
K03410	19.5994	17.5624	0.0046	0.7561	0.16
K16124	1.942	1.7426	0.016	0.8597	0.16
K07651	113.191	101.297	0.0174	0.8597	0.16
K10844	45.5175	40.6171	0.0292	0.8597	0.16
K00302	108.593	97.3876	0.0335	0.8597	0.16
K10547	14.133	12.6571	0.0358	0.8597	0.16
K19309	37.7427	33.7702	0.036	0.8597	0.16
K20488	76.3025	68.4788	0.0405	0.8597	0.16
K11358	86.5245	77.5054	0.0478	0.8597	0.16
K03411	16.626	14.9406	0.0048	0.7561	0.15
K10546	16.3862	14.7608	0.0051	0.7561	0.15
K10189	17.4589	15.728	0.0099	0.8067	0.15
K18288	11.1202	10.0116	0.0099	0.8067	0.15
K13677	6.4858	5.841	0.0235	0.8597	0.15
K00459	183.735	166.687	0.0034	0.7561	0.14
K02502	79.9825	72.8217	0.0225	0.8597	0.14
K07658	512.836	469.757	0.0042	0.7561	0.13
K21005	4.2492	3.8763	0.0493	0.8597	0.13
K15861	0.2959	0.2715	0.0083	0.8067	0.12
K03415	17.9572	16.5475	0.0161	0.8597	0.12
K10188	26.5867	24.5373	0.0194	0.8597	0.12
K05308	0.4084	0.3768	0.0465	0.8597	0.12
K02314	477.253	441.218	0.0213	0.8597	0.11
K00286	273.224	254.075	0.0061	0.7561	0.1
K01703	311.132	289.49	0.0154	0.8597	0.1
K10190	17.2828	16.0894	0.0186	0.8597	0.1
K03737	569.341	530.809	0.024	0.8597	0.1
K03406	383.79	357.728	0.0333	0.8597	0.1
K01950	296.779	275.996	0.0408	0.8597	0.1
K07719	8.206	7.7323	0.0341	0.8597	0.09
K01586	259.597	246.378	0.0058	0.7561	0.08
K01649	289.998	274.275	0.0138	0.8597	0.08
K03043	539.789	509.168	0.0218	0.8597	0.08
K01755	297.111	280.869	0.028	0.8597	0.08
K11072	230.887	218.775	0.0283	0.8597	0.08
K15600	16.3286	15.4865	0.0307	0.8597	0.08
K00053	254.968	241.566	0.0428	0.8597	0.08
K01870	441.105	416.622	0.0474	0.8597	0.08
K00147	266.704	254.45	0.0359	0.8597	0.07
K10548	12.7905	12.1601	0.0481	0.8597	0.07
K03070	514.636	493.005	0.0096	0.8067	0.06
K01924	306.415	294.763	0.0183	0.8597	0.06
K01733	267.687	256.379	0.027	0.8597	0.06
K00789	411.366	393.716	0.0436	0.8597	0.06
K01214	59.2934	56.8853	0.0451	0.8597	0.06
K01662	455.427	436.899	0.0486	0.8597	0.06
K16916	0.1943	0.1877	0.0434	0.8597	0.05
K14205	10.7974	10.6277	0.0083	0.8067	0.02
K18352	1.1789	1.1846	0.0394	0.8597	-0.01
K18895	2.6459	2.6755	0.0488	0.8597	-0.02
K01069	307.942	320.096	0.0375	0.8597	-0.06
K18589	2.4613	2.5673	0.0448	0.8597	-0.06
K00865	164.192	183.879	0.0066	0.7561	-0.16
K07656	0.2748	0.3138	0.042	0.8597	-0.19
K14188	3.0597	3.5674	0.006	0.7561	-0.22
K01823	67.6257	79.5581	0.0387	0.8597	-0.23
K20449	0.3947	0.5561	0.0423	0.8597	-0.49
K17723	11.8381	17.6106	0.0014	0.7561	-0.57
K17838	0.9332	1.3841	0.0306	0.8597	-0.57
K07648	29.0218	43.8294	0.0353	0.8597	-0.59
K19803	5.2412	8.1315	0.0371	0.8597	-0.63
K03740	3.7524	6.186	0.0197	0.8597	-0.72
K00068	14.8409	24.5638	0.0468	0.8597	-0.73
K16917	0.0948	0.1585	0.02	0.8597	-0.74
K01236	2.4858	4.1564	0.0428	0.8597	-0.74
K10555	7.2241	12.0835	0.0498	0.8597	-0.74
K00073	9.9536	16.9426	0.0456	0.8597	-0.77
K11531	6.0006	10.4248	0.0485	0.8597	-0.8
K16436	0.3731	0.6748	0.0259	0.8597	-0.85
K02814	3.5507	6.7658	0.0482	0.8597	-0.93
K02812	2.454	4.8995	0.0111	0.8155	-1
K13409	1.4794	3.0467	0.0434	0.8597	-1.04
K01846	4.9188	10.212	0.0286	0.8597	-1.05
K15064	0.0075	0.0171	0.0489	0.8597	-1.19
K22351	0.8297	2.5836	0.0088	0.8067	-1.64
K18608	0.047	0.1554	0.0474	0.8597	-1.73
K17210	0.0288	0.0985	0.025	0.8597	-1.77
K07732	0.0087	0.0319	0.0434	0.8597	-1.87
K18307	0.0098	0.0629	0.0406	0.8597	-2.68
K00508	0.0362	0.379	0.0341	0.8597	-3.39
K19212	0.018	0.1939	0.0487	0.8597	-3.43
K01545	0.0137	0.1828	0.0058	0.7561	-3.74
K07345	0.0006	0.0321	0.011	0.8155	-5.74

## Sheet: Table S10
Table S10. The associations between taxa, metabolites and annotated KO genes using Procrustes analysis
Procrustes.analysis	M2	P value
Metabolites vs. KO genes	0.975	0.001
Taxa vs. metabolites	0.9426	0.001
Taxa vs. KO genes	0.2287	0.001

[truncated: 4 more sheets: Table S11, Table S12, Table S13, Table S14]
